# Supplementary material for: Pectin or chitosan coating fortified with eugenol reduces Campylobacter jejuni on chicken wingettes and modulates expression of critical survival genes
Source: Poult Sci. 2018 Nov 8;98(3):1461–71. doi: 10.3382/ps/pey505 (PMC6377438; doi:10.3382/ps/pey505)
Supplement: Supplemental Tables [file pey505_supplemental_tables.zip]

Archive with 2 entries (2 files):
- ps-18-08057-S001.docx
- ps-18-08057-S002.docx
